# Supplementary material for: Proteomic profiling of the serum of patients with COVID‐19 reveals key factors in the path to clinical improvement
Source: Clin Transl Med. 2025 Jan 27;15(2):e70201. doi: 10.1002/ctm2.70201 (PMC11772101; doi:10.1002/ctm2.70201)
Supplement: Supplementary file 2 — Supporting Information [file CTM2-15-e70201-s001.xlsx]

## Sheet: S1
		Group 1 (Mild)					Group 2 (Deterioration)					Group 3 (Improved from moderate to mild)						Group 4 (Improved from severe to mild)								Healthy control
Protein name	Uniprot ID	CG2V	CC1V	CC4V	CC5V	G1 AVG	CG8V	CG6V	CG11V	CG20V	G2 AVG	CG1V	CG7V	CG14V	CG21V	CC9V	G3 AVG	CG3V	CG4V	CG5V	CG10V	CG13V	CG16V	CC2V	G4 AVG	con1	con2	con3	con4	con5	CTL AVG
CFAD	P00746	#DIV/0!	25.8838	26.8147	#DIV/0!	26.3492	#DIV/0!	19.9039	#DIV/0!	#DIV/0!	19.9039	#DIV/0!	#DIV/0!	#DIV/0!	#DIV/0!	21.6983	21.6983	22.6427	#DIV/0!	#DIV/0!	#DIV/0!	19.5345	20.9595	19.4543	20.6478	#DIV/0!	21.9455	#DIV/0!	22.3034	22.388	22.2123
A2GL	P02750	27.8502	28.3405	26.678	28.4998	27.8421	28.4317	27.6953	26.728	26.7503	27.4013	26.2772	26.0825	25.9871	26.7249	27.4861	26.5116	27.3257	26.6164	25.9491	26.5434	26.1812	26.4594	27.7783	26.6934	24.6332	23.4395	25.4207	23.8637	24.023	24.276
A1AG1	P02763	29.9295	29.9637	30.3288	29.7923	30.0036	30.8685	29.9406	29.4345	30.329	30.1432	28.9743	28.5669	29.8451	29.5541	29.712	29.3305	30.0241	29.6033	29.3032	29.1907	30.2505	30.3308	30.3885	29.8702	25.5545	26.5915	26.4568	26.9293	27.449	26.5962
B2MG	P61769	22.7181	25.2451	26.2214	#DIV/0!	24.7282	22.2481	23.1271	21.5466	21.8092	22.1828	24.1109	23.1235	22.7047	22.8057	23.0057	23.1501	23.8993	#DIV/0!	23.3018	22.7722	21.564	21.5377	22.3727	22.5746	#DIV/0!	21.3082	#DIV/0!	21.6837	#DIV/0!	21.4959
HV316	A0A0C4DH30	25.1961	24.9751	24.0888	26.1548	25.1037	23.7128	25.8086	24.127	25.2585	24.7267	#DIV/0!	#DIV/0!	23.3427	21.9685	23.1121	22.8078	22.5211	22.3012	#DIV/0!	#DIV/0!	25.775	24.9731	#DIV/0!	23.8926	#DIV/0!	21.7566	21.7645	21.9542	22.0485	21.881
CD14	P08571	22.9227	24.75	24.5208	23.0151	23.8021	24.5707	24.1118	23.8927	21.0542	23.4073	#DIV/0!	#DIV/0!	#DIV/0!	22.3935	24.4947	23.4441	22.5935	#DIV/0!	22.7742	22.6513	#DIV/0!	22.6897	21.8444	22.5106	#DIV/0!	20.9923	#DIV/0!	#DIV/0!	#DIV/0!	20.9923
HPTR	P00739	24.8474	26.0566	26.1203	#DIV/0!	25.6747	25.7051	24.021	24.6255	24.8244	24.794	26.5854	#DIV/0!	#DIV/0!	22.852	23.4377	24.2917	#DIV/0!	#DIV/0!	#DIV/0!	24.0679	26.0365	26.3018	24.7108	25.2792	#DIV/0!	23.3566	23.3416	22.8624	23.0759	23.1591
C1RL	Q9NZP8	23.0678	23.1506	22.0364	24.5263	23.1953	22.9801	22.5383	21.1463	22.206	22.2177	#DIV/0!	#DIV/0!	22.0435	22.6625	21.9717	22.2259	#DIV/0!	#DIV/0!	21.5078	21.5408	22.1072	22.3255	22.664	22.029	#DIV/0!	#DIV/0!	#DIV/0!	21.4558	20.0622	20.759
FETUB	Q9UGM5	#DIV/0!	#DIV/0!	23.6591	#DIV/0!	23.6591	23.22	#DIV/0!	23.3619	#DIV/0!	23.291	#DIV/0!	#DIV/0!	#DIV/0!	#DIV/0!	20.6477	20.6477	#DIV/0!	#DIV/0!	#DIV/0!	#DIV/0!	20.75	20.7606	#DIV/0!	20.7553	#DIV/0!	#DIV/0!	#DIV/0!	21.2282	#DIV/0!	21.2282
CPN2	P22792	25.1528	24.9384	23.8926	24.5896	24.6433	21.6522	23.2068	23.7812	24.6432	23.3209	#DIV/0!	#DIV/0!	21.5202	23.2913	21.7781	22.1965	#DIV/0!	22.7888	22.8618	#DIV/0!	24.5236	23.8728	23.9816	23.6057	#DIV/0!	22.852	21.6904	21.7086	22.6763	22.2318
CYTC	P01034	#DIV/0!	23.6284	24.7015	#DIV/0!	24.1649	22.5094	#DIV/0!	#DIV/0!	#DIV/0!	22.5094	#DIV/0!	21.817	#DIV/0!	22.2699	23.0353	22.374	22.0926	#DIV/0!	22.3175	#DIV/0!	#DIV/0!	21.8344	#DIV/0!	22.0815	#DIV/0!	#DIV/0!	22.049	21.549	#DIV/0!	21.799
APOA4	P06727	26.6467	29.652	30.6347	26.8762	28.4524	29.5842	27.4466	27.2306	28.9217	28.2958	23.2049	#DIV/0!	23.2362	26.3916	26.7371	24.8925	22.5165	26.4795	25.3647	26.2267	26.4219	28.5931	29.6189	26.4602	24.6384	26.4265	26.2315	26.4534	27.4475	26.2395
BGH3	Q15582	#DIV/0!	23.9749	#DIV/0!	#DIV/0!	23.9749	21.4598	#DIV/0!	21.2576	#DIV/0!	21.3587	#DIV/0!	#DIV/0!	22.5912	23.1131	19.195	21.6331	#DIV/0!	#DIV/0!	22.1238	#DIV/0!	20.1776	#DIV/0!	#DIV/0!	21.1507	#DIV/0!	21.7469	#DIV/0!	21.8035	#DIV/0!	21.7752
RYR1	P21817	24.0021	22.8643	#DIV/0!	#DIV/0!	23.4332	23.1944	#DIV/0!	#DIV/0!	#DIV/0!	23.1944	22.5781	#DIV/0!	#DIV/0!	#DIV/0!	23.0521	22.8151	#DIV/0!	#DIV/0!	#DIV/0!	#DIV/0!	22.7954	23.4188	23.3514	23.1885	#DIV/0!	#DIV/0!	#DIV/0!	21.4347	#DIV/0!	21.4347
BTD	P43251	22.7456	23.8614	24.833	25.0397	24.1199	24.9512	24.1153	22.8071	24.6722	24.1365	#DIV/0!	#DIV/0!	#DIV/0!	22.8891	21.1109	22	#DIV/0!	#DIV/0!	21.5766	#DIV/0!	23.9243	25.0318	23.6962	23.5573	#DIV/0!	22.4449	21.5793	21.6427	22.8568	22.1309
AACT	P01011	29.5683	29.3305	29.018	29.8686	29.4463	29.862	29.8485	30.1121	30.2808	30.0259	30.0376	29.3758	31.1563	30.7611	29.7247	30.2111	30.266	30.497	29.9487	29.6017	29.7203	29.5868	30.031	29.9502	26.9888	27.4395	27.852	27.5188	27.7145	27.5027
GP1BA	P07359	#DIV/0!	23.0614	#DIV/0!	22.5071	22.7842	22.9286	#DIV/0!	#DIV/0!	#DIV/0!	22.9286	#DIV/0!	#DIV/0!	#DIV/0!	#DIV/0!	#DIV/0!	#DIV/0!	#DIV/0!	#DIV/0!	#DIV/0!	#DIV/0!	23.0092	#DIV/0!	22.6577	22.8334	#DIV/0!	19.7498	#DIV/0!	21.5606	21.5043	20.9382
VWF	P04275	27.5178	26.2284	26.3992	27.1619	26.8268	25.2951	26.6991	26.7141	24.1169	25.7063	27.5884	26.7899	24.8742	24.3149	27.5379	26.2211	26.1241	29.0021	27.8211	26.0798	25.904	25.678	26.89	26.7856	24.1942	25.6183	25.0348	23.7371	26.9265	25.1022
A1AG2	P19652	22.9007	24.3602	25.5458	23.8057	24.1531	25.7659	23.6258	24.727	25.7993	24.9795	23.3744	#DIV/0!	24.4323	23.2871	25.4776	24.1429	21.9724	24.4478	25.1208	23.9707	25.623	25.9887	24.9456	24.5813	#DIV/0!	22.7418	22.5135	22.3924	22.1521	22.4499
C1R	P00736	28.4959	28.3946	28.3804	28.1143	28.3463	27.9461	27.6281	26.933	27.3132	27.4551	26.2685	27.4705	26.6623	25.3086	27.8243	26.7068	25.6927	26.6631	26.3823	26.5299	26.2937	28.0377	27.0383	26.6625	26.9244	26.2784	26.3672	26.9031	26.8985	26.6743
PLF4	P02776	24.3148	23.0351	#DIV/0!	25.2223	24.1908	22.7953	26.6626	25.224	#DIV/0!	24.894	#DIV/0!	#DIV/0!	22.0244	24.044	24.8008	23.6231	#DIV/0!	#DIV/0!	22.3219	#DIV/0!	27.4983	24.2377	26.1637	25.0554	#DIV/0!	23.0621	21.4357	23.3851	22.2194	22.5256
TOP2A	P11388	24.8317	23.0119	23.5627	25.4452	24.2129	24.7213	26.3095	24.573	26.457	25.5152	#DIV/0!	#DIV/0!	#DIV/0!	#DIV/0!	24.1494	24.1494	#DIV/0!	23.2898	#DIV/0!	#DIV/0!	26.5355	26.5336	#DIV/0!	25.453	#DIV/0!	21.6913	23.6303	22.558	#DIV/0!	22.6265
TRI17	Q9Y577	24.1458	23.7801	24.2646	#DIV/0!	24.0635	#DIV/0!	24.4087	#DIV/0!	#DIV/0!	24.4087	#DIV/0!	#DIV/0!	#DIV/0!	#DIV/0!	23.9548	23.9548	#DIV/0!	#DIV/0!	#DIV/0!	#DIV/0!	24.2796	24.3332	24.0403	24.2177	#DIV/0!	22.5483	#DIV/0!	#DIV/0!	22.4993	22.5238
HPT	P00738	33.2471	33.9376	33.9499	35.2025	34.0843	34.0803	34.5712	35.0876	34.7881	34.6318	36.3695	35.1605	35.4206	35.3015	34.9137	35.4332	35.5604	35.2813	35.1111	34.9678	35.1129	34.4593	35.207	35.1	33.168	31.9598	32.9216	32.2951	32.718	32.6125
C1QB	P02746	25.639	26.9271	27.874	26.6975	26.7844	26.8551	26.6386	26.7091	26.138	26.5852	24.3138	24.7483	24.1279	24.4129	27.9393	25.1084	25.7106	24.3361	25.2663	24.9254	25.2532	26.9576	26.4447	25.5563	24.7637	24.9118	25.7211	25.4579	25.7098	25.3129
IGHM	P01871	22.9829	23.6399	23.0574	25.3374	23.7544	24.7304	21.2357	22.3921	23.2692	22.9069	#DIV/0!	#DIV/0!	23.0628	23.0481	22.6759	22.9289	24.4558	23.7647	22.2133	#DIV/0!	23.0363	23.2741	22.1895	23.1556	24.2957	21.9425	22.1085	21.4999	21.6215	22.2936
CO2	P06681	26.3805	26.6636	26.5259	26.1171	26.4218	27.1708	26.9586	27.0231	26.9204	27.0182	25.1592	26.2257	24.6924	25.6595	27.2548	25.7983	24.8321	24.4851	25.3705	25.4311	26.7767	26.9158	26.0134	25.6892	25.4993	25.1597	24.5373	25.1369	24.577	24.982
CLUS	P10909	27.3456	27.6544	28.484	27.4304	27.7286	28.2879	27.63	27.5678	27.8837	27.8423	25.8424	26.223	25.8061	25.9249	27.0408	26.1674	24.5677	26.578	26.8986	26.7124	28.0998	28.4703	28.0133	27.0486	25.6163	25.684	27.2428	26.5417	26.7492	26.3668
IGHA2	P01877	22.6686	#DIV/0!	#DIV/0!	23.9267	23.2977	21.9383	#DIV/0!	#DIV/0!	21.7075	21.8229	#DIV/0!	#DIV/0!	#DIV/0!	22.5395	22.8786	22.709	#DIV/0!	#DIV/0!	#DIV/0!	22.2672	#DIV/0!	#DIV/0!	#DIV/0!	22.2672	#DIV/0!	#DIV/0!	21.9679	#DIV/0!	#DIV/0!	21.9679
KV305	P01623	23.4981	23.7101	23.4312	24.0422	23.6704	#DIV/0!	#DIV/0!	#DIV/0!	24.9956	24.9956	#DIV/0!	#DIV/0!	23.4243	23.4853	21.9964	22.9687	22.4703	#DIV/0!	#DIV/0!	#DIV/0!	24.4011	#DIV/0!	#DIV/0!	23.4357	#DIV/0!	#DIV/0!	22.4712	22.2124	#DIV/0!	22.3418
GPX3	P22352	22.7874	#DIV/0!	#DIV/0!	22.4006	22.594	21.392	22.6899	21.3014	24.2545	22.4095	#DIV/0!	#DIV/0!	21.8355	#DIV/0!	22.5555	22.1955	#DIV/0!	#DIV/0!	21.8081	#DIV/0!	24.105	24.4678	22.2677	23.1621	#DIV/0!	20.9197	21.7459	21.4759	21.3137	21.3638
A1AT	P01009	31.9547	32.0211	31.7034	32.5203	32.0499	32.3658	32.1721	31.8661	32.6617	32.2664	31.4048	31.1804	32.2099	32.1395	32.3759	31.8621	33.0729	32.0782	31.4866	31.3607	32.3627	32.1998	31.9882	32.0784	30.7025	31.0343	31.2557	30.5966	30.5647	30.8308
CAH1	P00915	23.9116	25.4759	23.6563	24.1902	24.3085	30.5103	23.5237	24.5664	24.8638	25.8661	#DIV/0!	#DIV/0!	24.1542	23.5345	#DIV/0!	23.8444	23.2736	#DIV/0!	#DIV/0!	#DIV/0!	#DIV/0!	25.1016	#DIV/0!	24.1876	#DIV/0!	21.7693	23.8245	23.4897	23.281	23.0911
ZA2G	P25311	27.4694	28.205	27.9572	28.1895	27.9553	28.5046	26.0406	27.2601	26.7888	27.1485	24.6845	23.8891	27.2239	27.7369	26.6482	26.0365	26.4544	27.4511	26.4362	26.3757	28.2913	27.8388	28.0976	27.2779	25.9224	26.8122	27.4076	26.6896	26.9462	26.7556
FHR1	Q03591	27.15	24.3091	27.3309	28.2684	26.7646	25.8737	26.9085	24.6139	26.2476	25.9109	23.876	#DIV/0!	25.8365	23.7421	25.2428	24.6743	26.9797	26.6086	26.3506	26.1447	24.435	24.3339	27.4077	26.0372	#DIV/0!	25.5048	26.1528	24.8734	25.828	25.5898
APOC3	P02656	23.8485	25.1885	25.7035	21.6363	24.0942	23.7222	24.03	24.5637	25.4953	24.4528	#DIV/0!	#DIV/0!	21.7542	24.6834	22.3846	22.9407	#DIV/0!	#DIV/0!	24.4682	23.5149	25.3647	24.9832	24.3064	24.5275	#DIV/0!	#DIV/0!	22.3993	23.1607	23.2876	22.9492
IBP3	P17936	#DIV/0!	#DIV/0!	23.1115	#DIV/0!	23.1115	#DIV/0!	#DIV/0!	#DIV/0!	#DIV/0!	#DIV/0!	#DIV/0!	#DIV/0!	#DIV/0!	#DIV/0!	#DIV/0!	#DIV/0!	#DIV/0!	#DIV/0!	#DIV/0!	#DIV/0!	#DIV/0!	#DIV/0!	#DIV/0!	#DIV/0!	#DIV/0!	21.9115	22.2437	22.0071	22.0448	22.0517
IGHA1	P01876	26.3379	26.2827	25.5004	28.8868	26.752	27.0372	26.3487	27.6103	27.641	27.1593	#DIV/0!	25.6421	27.6066	27.8106	27.5693	27.1571	27.5234	23.3798	25.5362	25.6761	27.8343	26.8425	25.6536	26.0637	25.5342	25.9021	25.7038	25.8091	25.9581	25.7814
IGHG3	P01860	23.6258	24.705	23.8299	25.5692	24.4325	24.1411	#DIV/0!	24.0638	26.8704	25.0251	23.8945	23.7488	26.0786	25.4769	23.5845	24.5567	25.4175	24.2961	#DIV/0!	23.2889	25.5937	25.8406	22.0728	24.4183	23.9229	23.8267	24.5117	21.7795	23.2802	23.4642
SAA4	P35542	27.8663	27.3634	27.2777	27.1891	27.4241	27.3475	28.431	27.7973	27.7425	27.8296	27.4805	27.9257	25.2356	27.9293	27.1051	27.1352	27.1556	26.5712	27.4296	27.7746	27.9301	28.3375	28.7958	27.7135	25.6217	27.364	26.8118	27.049	26.073	26.5839
FCN3	O75636	24.2616	25.2219	24.8239	22.8332	24.2851	24.5888	24.3661	26.5381	23.1519	24.6612	23.8157	24.0398	23.7968	25.092	26.5634	24.6615	25.4264	24.3982	21.195	24.3206	24.6754	25.3434	25.6028	24.4231	23.1274	23.4972	23.7761	22.8551	24.0997	23.4711
ANGT	P01019	28.1853	26.7417	27.4708	26.5642	27.2405	26.5203	27.1546	26.759	26.9038	26.8344	26.7693	26.1201	27.3592	27.6319	27.2705	27.0302	27.0861	26.9497	27.2388	27.0634	27.3859	27.1853	27.5636	27.2104	25.8207	26.2517	26.9029	26.7898	26.4183	26.4367
SAMP	P02743	28.5042	28.3585	27.9518	28.1794	28.2485	27.9533	28.7018	28.9632	29.1594	28.6944	28.9888	29.1728	29.8776	29.7449	28.8712	29.3311	28.467	28.3999	29.4269	29.4337	29.2154	28.8525	28.0824	28.8397	27.9993	26.2411	27.2652	27.6737	28.0564	27.4471
CD5L	O43866	#DIV/0!	22.7117	23.4424	#DIV/0!	23.0771	23.9233	#DIV/0!	#DIV/0!	#DIV/0!	23.9233	#DIV/0!	#DIV/0!	#DIV/0!	22.059	#DIV/0!	22.059	22.0827	#DIV/0!	#DIV/0!	#DIV/0!	#DIV/0!	#DIV/0!	#DIV/0!	22.0827	#DIV/0!	#DIV/0!	22.1109	#DIV/0!	22.5286	22.3198
CO6	P13671	28.7472	27.8819	28.5572	27.0903	28.0691	27.3453	27.1848	27.7976	26.9528	27.3201	26.9239	28.3236	27.2971	27.1405	27.8686	27.5107	25.8065	27.6921	27.606	28.4823	27.1225	27.7303	27.4523	27.4131	26.8549	27.2197	27.467	27.7281	27.4813	27.3502
HBB	P68871	30.4654	31.1614	26.9677	28.7952	29.3474	34.1368	29.4598	28.9153	29.1117	30.4059	27.3608	27.7917	30.7515	30.2196	27.3714	28.699	31.4122	25.5117	28.4668	28.7631	28.028	27.7312	26.7688	28.0974	26.1271	29.5745	29.9221	28.6671	28.8926	28.6367
LG3BP	Q08380	23.9169	23.1417	21.8055	20.0493	22.2284	20.1356	23.2196	25.5398	27.966	24.2152	#DIV/0!	#DIV/0!	23.0714	22.1629	26.0129	23.7491	25.816	#DIV/0!	24.4773	21.9881	22.9964	20.5811	23.8227	23.2803	#DIV/0!	21.163	#DIV/0!	21.9101	#DIV/0!	21.5365
CO8B	P07358	27.122	26.9972	26.5361	26.9468	26.9005	26.5087	26.2874	26.5281	27.0349	26.5898	24.4108	26.1726	24.7765	26.3802	25.9959	25.5472	24.9549	25.894	25.9906	26.7616	25.986	26.2576	25.8736	25.9598	25.4299	26.1222	26.1379	26.6324	26.8241	26.2293
FA11	P03951	22.9626	21.1975	23.9242	21.8207	22.4762	20.1212	#DIV/0!	24.419	#DIV/0!	22.2701	#DIV/0!	#DIV/0!	#DIV/0!	#DIV/0!	23.2023	23.2023	#DIV/0!	#DIV/0!	#DIV/0!	#DIV/0!	24.399	#DIV/0!	19.7015	22.0503	#DIV/0!	#DIV/0!	21.8151	#DIV/0!	#DIV/0!	21.8151
CBPB2	Q96IY4	22.6824	22.6088	23.8686	25.0389	23.5497	24.8779	21.3664	23.7061	23.8248	23.4438	#DIV/0!	#DIV/0!	23.7797	25.5146	23.8078	24.3674	#DIV/0!	#DIV/0!	#DIV/0!	23.1478	25.0207	25.2506	23.2694	24.1721	#DIV/0!	#DIV/0!	#DIV/0!	22.6297	23.1523	22.891
IGHG1	P01857	#DIV/0!	23.4174	22.6156	23.9584	23.3305	22.5354	#DIV/0!	21.7533	25.585	23.2913	#DIV/0!	#DIV/0!	24.2559	24.6152	24.3319	24.401	24.0037	#DIV/0!	#DIV/0!	#DIV/0!	23.2905	23.8542	23.9503	23.7746	23.5477	21.7918	23.503	#DIV/0!	22.2602	22.7757
CFAB	P00751	31.4405	31.235	31.1174	31.0144	31.2018	31.2631	31.6173	32.0921	31.8876	31.715	32.1459	32.1179	30.7641	30.9496	32.1553	31.6265	31.0108	31.5706	31.7222	31.3792	31.4778	30.7201	31.5261	31.3438	31.2505	30.8223	29.8126	30.8772	30.7278	30.6981
SHBG	P04278	#DIV/0!	25.0559	22.85	#DIV/0!	23.9529	23.7792	25.236	#DIV/0!	23.5522	24.1891	#DIV/0!	#DIV/0!	#DIV/0!	#DIV/0!	23.8992	23.8992	#DIV/0!	#DIV/0!	#DIV/0!	#DIV/0!	#DIV/0!	22.0219	24.0171	23.0195	#DIV/0!	#DIV/0!	23.5299	22.8993	23.9364	23.4552
KLKB1	P03952	26.9647	26.6752	27.545	26.6135	26.9496	27.1613	26.6979	27.5511	26.9743	27.0961	#DIV/0!	23.3328	23.3584	25.977	26.2916	24.74	23.7269	24.7705	25.9923	26.2174	27.7906	28.1817	26.9993	26.2398	26.9018	26.5614	27.0246	27.1344	25.1394	26.5523
CXCL7	P02775	25.5213	23.9922	24.4415	27.269	25.306	25.7973	25.0201	25.2422	24.9772	25.2592	25.4357	23.564	24.9106	26.8499	26.2189	25.3958	23.0655	22.2344	24.172	24.7102	28.2055	25.7491	25.8103	24.8496	#DIV/0!	24.5305	24.4588	25.5339	25.2071	24.9326
C1S	P09871	28.2228	28.4355	28.1062	27.5114	28.069	27.6074	27.8904	28.2602	27.0788	27.7092	27.813	28.1198	27.7451	27.3275	28.5407	27.9092	28.0244	27.511	27.6153	28.1463	27.1456	27.9053	27.8827	27.7472	28.0101	26.9913	27.4283	28.1266	28.3174	27.7747
PRG4	Q92954	23.766	#DIV/0!	#DIV/0!	23.0318	23.3989	#DIV/0!	22.5706	25.0261	21.6887	23.0951	#DIV/0!	#DIV/0!	#DIV/0!	21.8989	23.7648	22.8318	#DIV/0!	#DIV/0!	23.4715	#DIV/0!	19.4432	#DIV/0!	24.0158	22.3102	#DIV/0!	23.0888	#DIV/0!	24.1248	22.1211	23.1116
FA5	P12259	22.7928	#DIV/0!	22.0988	22.3874	22.4263	21.8974	23.2161	20.9698	21.755	21.9596	#DIV/0!	#DIV/0!	#DIV/0!	22.6299	22.3377	22.4838	#DIV/0!	#DIV/0!	22.5316	#DIV/0!	#DIV/0!	20.3112	#DIV/0!	21.4214	#DIV/0!	#DIV/0!	22.1552	#DIV/0!	#DIV/0!	22.1552
APOD	P05090	27.342	28.1683	27.4001	27.7814	27.673	28.5832	27.3366	28.0732	28.2916	28.0712	26.5964	26.1599	28.0599	27.3096	27.9649	27.2181	26.0461	27.5308	27.0585	27.5356	28.3386	28.5446	28.9478	27.7146	#DIV/0!	27.2002	27.8314	27.1603	27.7037	27.4739
HEMO	P02790	31.3315	30.0132	30.2879	30.0124	30.4113	31.0445	29.8876	29.7777	29.7954	30.1263	29.0965	29.1475	30.328	30.3537	29.0371	29.5926	30.5997	31.0328	29.3956	30.1501	30.0399	30.5311	30.5442	30.3276	30.6052	31.0781	29.4728	29.7113	30.2376	30.221
FA10	P00742	22.8877	23.0187	23.4575	#DIV/0!	23.1213	22.2533	22.1992	23.9416	20.9784	22.3431	#DIV/0!	#DIV/0!	23.3464	24.9339	23.8032	24.0278	22.0588	23.252	22.9734	22.6387	23.4642	23.8236	25.3023	23.359	#DIV/0!	22.834	23.1479	23.0013	#DIV/0!	22.9944
FETUA	P02765	29.1534	29.1296	30.0002	28.261	29.1361	29.9045	29.7698	29.115	28.9502	29.4349	26.0913	28.208	28.1074	27.7511	30.167	28.065	26.9956	28.2114	28.1711	28.1725	29.2376	29.5441	29.1171	28.4928	28.7988	28.827	29.5184	29.0796	28.9183	29.0284
IC1	P05155	29.0363	29.4037	28.4478	29.3077	29.0489	29.6498	28.9613	28.9177	29.2364	29.1913	31.0357	29.7549	30.5396	29.3623	28.6679	29.8721	28.7501	30.3213	29.4473	29.2272	29.8831	29.1424	29.0493	29.403	29.6824	28.8653	28.5371	28.8854	28.8814	28.9703
C4BPA	P04003	29.0904	29.792	29.1247	29.7066	29.4285	28.5374	28.1207	29.4235	28.2219	28.5759	29.6076	29.711	28.8037	28.6384	29.5821	29.2685	30.4217	30.3815	29.7167	29.3583	28.8462	29.2129	29.6946	29.6617	29.4761	29.356	29.0053	29.6167	29.366	29.364
AMBP	P02760	29.9619	30.1087	31.0577	29.2527	30.0952	29.3482	28.9221	29.2936	28.7783	29.0856	29.2439	29.6278	28.7995	28.2382	29.5568	29.0932	29.623	30.147	29.2506	29.1752	29.2042	28.9456	29.6621	29.4297	30.7871	29.7007	29.895	30.3844	29.7434	30.1021
HABP2	Q14520	25.5146	24.8796	26.6184	25.5905	25.6508	24.867	23.3643	25.4916	25.0535	24.6941	24.0321	25.7097	25.4708	25.7874	26.1602	25.432	23.8744	25.8351	25.5787	25.5511	25.8899	26.0799	25.6018	25.4873	#DIV/0!	25.673	25.9114	25.6229	25.5355	25.6857
APOA2	P02652	25.3983	25.6087	26.1764	24.2843	25.3669	27.7592	26.5551	25.4218	26.5102	26.5616	26.255	25.0183	25.8496	26.3412	25.4459	25.782	25.2022	24.6439	26.4469	25.8526	26.8725	26.1273	26.0731	25.8883	#DIV/0!	25.5296	25.4099	25.1391	25.6926	25.4428
CO8A	P07357	27.277	26.8054	26.9499	27.2765	27.0772	26.1315	26.2293	26.7271	27.1743	26.5656	25.9011	27.1789	26.0309	27.4919	27.4674	26.814	26.7964	26.8128	27.3156	27.5386	26.71	26.4654	26.1553	26.8277	26.928	27.0813	27.6599	27.1388	27.1971	27.201
PROS	P07225	26.9984	26.9267	27.3518	27.0351	27.078	26.6775	26.6568	27.6413	26.289	26.8161	26.0088	26.1962	26.2792	26.1529	27.6235	26.4521	26.2307	26.5883	26.9813	26.8355	26.2254	27.206	27.3228	26.77	27.3474	27.3062	27.1544	27.1703	27.036	27.2029
ALS	P35858	23.6111	24.8069	26.7594	23.5502	24.6819	24.9024	21.8654	22.6535	24.3076	23.4322	#DIV/0!	#DIV/0!	#DIV/0!	#DIV/0!	#DIV/0!	#DIV/0!	#DIV/0!	#DIV/0!	24.278	22.6595	24.1493	25.7099	23.8813	24.1356	23.3534	26.2702	24.4442	25.3589	24.8656	24.8585
TAF1A	Q15573	25.9789	24.7746	24.986	26.1188	25.4646	25.6294	26.5471	26.3057	25.3592	25.9603	26.5837	24.6116	23.8648	25.0572	24.3614	24.8957	25.7882	25.7964	26.1098	26.3323	25.1799	24.3341	24.8354	25.4823	#DIV/0!	26.4082	24.2236	26.0521	26.0245	25.6771
LAC3		23.7834	23.2121	22.5894	26.0036	23.8971	24.5703	23.546	24.2287	25.5751	24.48	#DIV/0!	23.0365	25.819	24.5084	24.7467	24.5276	25.7309	24.7226	23.7441	24.6006	24.1986	24.029	23.5615	24.3696	#DIV/0!	23.9538	24.3577	24.3792	23.8531	24.1359
FHR2	P36980	#DIV/0!	24.5207	21.6113	21.3583	22.4968	21.2718	22.4297	21.103	20.9882	21.4482	#DIV/0!	#DIV/0!	#DIV/0!	#DIV/0!	22.488	22.488	#DIV/0!	#DIV/0!	#DIV/0!	#DIV/0!	21.2235	20.644	21.7348	21.2008	#DIV/0!	#DIV/0!	22.737	#DIV/0!	#DIV/0!	22.737
RET4	P02753	26.0622	28.0355	29.0105	25.2955	27.1009	26.3427	25.0095	25.3758	26.0406	25.6921	24.5363	24.2266	25.7123	26.9715	25.246	25.3385	25.1486	26.3649	25.8327	25.7908	27.2764	26.9859	26.8904	26.3271	25.9123	27.5242	28.1518	27.4119	27.7193	27.3439
PON1	P27169	28.8285	28.009	29.1776	28.2282	28.5608	28.1947	28.5428	27.7524	29.0612	28.3878	25.8043	26.3119	27.0854	28.0659	28.0003	27.0536	27.4053	28.1462	27.5829	28.4833	28.9049	29.5567	27.8707	28.2786	28.5197	28.746	29.1819	29.1758	28.559	28.8365
HBA	P69905	29.9298	30.9848	27.2399	28.6786	29.2083	34.3872	30.6207	29.5667	29.647	31.0554	30.1523	28.8685	32.1628	30.9983	28.6352	30.1634	32.8002	24.8767	28.9823	29.3729	28.6207	28.695	27.2086	28.6509	27.4052	30.1941	30.9843	29.2706	29.8484	29.5405
APOL1	O14791	27.3807	26.856	27.4338	26.3646	27.0088	26.0821	28.3586	26.6979	26.8777	27.0041	26.155	27.2327	27.41	27.5397	26.6202	26.9915	26.0552	27.2413	27.351	27.6745	27.2806	27.1736	26.2972	27.0105	26.6346	27.4995	28.0506	27.2742	27.3443	27.3606
CBG	P08185	22.5534	24.3803	24.8232	23.3421	23.7747	24.7713	24.9046	24.6501	24.8358	24.7904	#DIV/0!	24.1888	23.9671	25.032	23.6286	24.2041	23.0434	24.1458	23.8756	24.3001	25.0957	24.7505	24.6825	24.2705	#DIV/0!	24.382	24.4043	23.9478	23.7785	24.1281
FA9	P00740	21.5462	#DIV/0!	#DIV/0!	21.8053	21.6758	#DIV/0!	#DIV/0!	23.0638	21.3495	22.2066	#DIV/0!	#DIV/0!	23.393	23.8679	22.5786	23.2799	22.128	22.3945	22.5154	22.0283	22.4471	20.679	22.4686	22.0944	#DIV/0!	#DIV/0!	21.8401	21.731	22.6426	22.0712
HGFL	P26927	23.1757	22.2753	22.7087	23.4089	22.8921	20.9034	21.2438	24.3252	23.7752	22.5619	23.2052	22.7462	21.3816	22.3916	22.1978	22.3845	22.8735	22.0398	23.4386	22.8062	22.5989	23.8519	#DIV/0!	22.9348	#DIV/0!	23.1596	23.3292	23.4724	23.3018	23.3157
IGKC	P01834	24.3427	24.3135	23.4072	25.5338	24.3993	23.9815	24.4127	24.444	25.783	24.6553	24.3606	25.1762	27.1735	26.2468	25.2888	25.6492	27.0518	22.6206	24.7535	#DIV/0!	24.9606	24.1559	24.6617	24.7007	25.0837	25.2769	24.3322	25.3627	24.096	24.8303
IGHG2	P01859	23.3543	23.7346	22.658	24.4452	23.5481	21.1356	24.967	24.0335	26.0993	24.0588	24.7177	24.9285	26.6515	23.807	25.0823	25.0374	25.3425	24.417	22.7101	23.8439	22.7357	24.2944	23.2954	23.8056	#DIV/0!	23.8729	24.5306	24.4834	23.4488	24.0839
C1QC	P02747	25.9081	26.2952	26.7466	26.215	26.2912	26.8227	27.0208	26.5795	26.2006	26.6559	27.901	27.4265	26.2881	26.0797	26.5748	26.854	27.5153	26.0998	26.6227	26.1742	25.1942	26.2848	26.1082	26.2856	27.0594	26.2046	26.9225	26.8085	27.1978	26.8386
PHLD	P80108	24.9326	#DIV/0!	21.9971	#DIV/0!	23.4648	24.0477	20.6183	#DIV/0!	22.1022	22.2561	#DIV/0!	23.2772	#DIV/0!	21.3816	#DIV/0!	22.3294	#DIV/0!	#DIV/0!	#DIV/0!	21.6328	23.7413	23.5549	21.5035	22.6081	#DIV/0!	24.712	21.8116	24.7912	24.8124	24.0318
CO4B	P0C0L5	32.6267	32.5327	33.433	32.6775	32.8175	32.3018	32.9157	32.6327	33.4347	32.8212	33.2459	33.265	33.5903	33.1346	33.1652	33.2802	33.8411	31.3774	33.5763	32.9429	33.2665	32.5951	32.9251	32.9321	34.6573	32.7521	32.8853	33.5752	33.2486	33.4237
CO8G	P07360	26.7753	24.7428	25.4724	25.292	25.5706	25.8715	26.6155	25.9072	26.4713	26.2163	27.1409	27.2102	26.2739	27.3382	25.402	26.673	26.8141	23.2014	27.6264	27.2823	25.3536	25.1503	24.186	25.6591	24.9076	26.7486	26.8437	26.8629	25.7815	26.2289
ATRN	O75882	23.4122	22.4915	22.9091	22.1151	22.732	22.6768	22.5165	23.0934	21.76	22.5117	#DIV/0!	23.2433	22.4453	22.129	21.3954	22.3033	21.4961	24.0298	22.4276	23.6774	21.6662	22.4293	21.9896	22.5309	#DIV/0!	24.2941	22.2228	23.7877	23.6488	23.4884
AFAM	P43652	25.0393	25.488	26.2654	24.178	25.2427	26.6284	24.8868	24.9997	25.9735	25.6221	#DIV/0!	22.4168	21.7987	23.6528	25.6807	23.3872	21.7754	24.2362	23.1174	24.0738	26.7221	25.916	24.8156	24.3795	#DIV/0!	26.9369	25.6732	25.9572	25.8571	26.1061
FBLN3	Q12805	#DIV/0!	#DIV/0!	20.2209	#DIV/0!	20.2209	23.5721	#DIV/0!	#DIV/0!	#DIV/0!	23.5721	#DIV/0!	#DIV/0!	#DIV/0!	#DIV/0!	#DIV/0!	#DIV/0!	#DIV/0!	#DIV/0!	#DIV/0!	#DIV/0!	#DIV/0!	#DIV/0!	#DIV/0!	#DIV/0!	#DIV/0!	#DIV/0!	21.0872	#DIV/0!	#DIV/0!	21.0872
CO3	P01024	33.5394	33.4496	33.4532	33.9473	33.5974	33.4408	33.821	34.1148	33.4411	33.7044	34.817	34.7254	34.2329	34.1648	33.7836	34.3448	33.8069	34.3177	33.762	33.652	34.2183	33.5693	33.9252	33.893	35.1928	34.5174	34.3162	34.2937	34.0035	34.4647
F13B	P05160	#DIV/0!	22.1813	22.8106	20.6893	21.8937	#DIV/0!	23.4909	20.2147	#DIV/0!	21.8528	23.2329	#DIV/0!	22.0273	22.2459	23.2838	22.6975	#DIV/0!	#DIV/0!	21.624	#DIV/0!	23.0931	21.3878	#DIV/0!	22.0349	23.1316	21.981	23.4068	#DIV/0!	#DIV/0!	22.8398
LCAT	P04180	24.1714	23.6688	23.088	#DIV/0!	23.6427	#DIV/0!	#DIV/0!	23.7618	23.6382	23.7	#DIV/0!	#DIV/0!	#DIV/0!	24.2327	23.5016	23.8671	#DIV/0!	#DIV/0!	24.0442	24.8238	23.7479	#DIV/0!	#DIV/0!	24.2053	24.8895	24.4362	24.8058	24.5881	24.2778	24.5995
HRG	P04196	27.9067	27.8821	28.0092	27.5829	27.8452	26.6389	27.0467	26.3938	26.377	26.6141	25.4074	27.0623	25.8736	27.0872	27.316	26.5493	27.0843	25.6468	26.8402	26.9782	26.3699	27.7353	27.2088	26.8376	28.4413	28.4452	29.1301	29.3224	28.7171	28.8112
A2MG	P01023	33.9506	33.6224	33.2616	33.5445	33.5948	33.62	32.8583	33.0311	32.5842	33.0234	34.4332	34.1482	34.9098	33.7868	33.434	34.1424	34.0086	36.5759	33.1209	34.544	32.5821	32.5413	32.9549	33.7611	35.4759	34.411	34.6047	34.1712	34.4874	34.63
ECM1	Q16610	#DIV/0!	22.3577	22.1942	22.6432	22.3984	22.6875	#DIV/0!	22.1384	22.3659	22.3973	#DIV/0!	23.3218	22.6567	22.3453	22.1982	22.6305	21.6374	23.0159	23.0051	22.9879	23.1482	22.5891	22.1871	22.653	23.3401	22.3989	24.5853	23.353	23.5504	23.4455
GELS	P06396	28.0115	29.5064	29.6462	27.7705	28.7337	28.4935	27.8528	27.4524	27.6155	27.8536	28.8376	28.5994	28.6035	28.0368	28.4883	28.5131	28.2608	28.6755	27.8773	28.4488	28.019	28.9232	27.8248	28.2899	30.2352	29.6164	30.1926	29.1588	29.9232	29.8252
C1QA	P02745	25.7879	26.4443	26.35	26.8686	26.3627	26.2535	25.6134	26.7673	24.1962	25.7076	26.4884	27.4489	26.3979	26.4277	27.5766	26.8679	26.9233	27.415	27.1647	27.1542	25.6654	26.8299	25.3721	26.6464	27.1429	26.6981	27.6715	28.4042	27.9575	27.5748
CFAH	P08603	30.8455	30.3826	30.6656	30.5007	30.5986	30.277	30.5583	30.8219	29.9707	30.407	31.9698	32.3369	31.5065	30.8633	30.8875	31.5128	31.6071	32.1058	31.5975	31.4966	30.6585	29.4287	30.2282	31.0175	32.1982	31.7859	31.1495	32.0253	32.022	31.8362
PZP	P20742	23.1753	24.5128	23.2373	22.2931	23.3046	24.587	20.6239	#DIV/0!	#DIV/0!	22.6055	#DIV/0!	24.7221	#DIV/0!	#DIV/0!	#DIV/0!	24.7221	#DIV/0!	#DIV/0!	#DIV/0!	23.9887	#DIV/0!	#DIV/0!	#DIV/0!	23.9887	25.9009	#DIV/0!	22.7645	26.228	23.6645	24.6395
ACTG	P63261	22.6499	22.7215	24.2967	24.4764	23.5361	24.0861	24.8411	25.6807	23.4515	24.5148	25.9353	24.3246	24.5813	23.0414	26.2526	24.827	26.5886	25.2749	23.9761	23.9633	21.6818	26.0137	25.3443	24.6918	#DIV/0!	26.9407	25.4947	23.12	24.1202	24.9189
IPSP	P05154	#DIV/0!	#DIV/0!	20.894	#DIV/0!	20.894	20.8262	#DIV/0!	20.633	20.4816	20.647	#DIV/0!	#DIV/0!	#DIV/0!	21.3151	#DIV/0!	21.3151	#DIV/0!	#DIV/0!	#DIV/0!	#DIV/0!	20.7658	21.0274	#DIV/0!	20.8966	#DIV/0!	22.3436	21.7257	23.0946	21.9741	22.2845
APOM	O95445	25.0094	24.3744	23.3862	23.3586	24.0321	23.4758	24.2701	24.7317	24.3279	24.2014	#DIV/0!	#DIV/0!	25.1325	24.4648	24.2788	24.6254	22.4777	23.3248	23.4964	24.6022	25.5424	23.5615	25.3514	24.0509	#DIV/0!	25.1809	26.2181	25.6099	25.5716	25.6451
TTHY	P02766	28.7725	29.2412	29.9762	28.3753	29.0913	29.9113	26.9845	28.2215	28.6077	28.4313	27.8022	28.5772	29.4826	30.2053	26.1573	28.4449	29.7857	29.1644	29.7535	29.1234	29.6289	29.4442	29.3876	29.4697	30.5681	30.5981	31.3901	30.8205	30.5946	30.7943
APOA	P08519	23.7191	25.5436	24.0555	21.2947	23.6532	24.6577	23.6881	#DIV/0!	23.7651	24.037	#DIV/0!	#DIV/0!	23.9758	23.6113	23.4579	23.6817	#DIV/0!	25.9624	25.5932	26.5017	21.1747	24.6493	#DIV/0!	24.7763	25.7718	26.9912	22.905	26.1005	#DIV/0!	25.4422
FA12	P00748	23.7298	25.157	24.4646	24.155	24.3766	25.3825	24.8225	24.5382	24.5764	24.8299	23.457	#DIV/0!	23.2213	25.6919	25.8215	24.5479	22.847	26.4103	25.8345	24.9087	26.2377	25.8832	25.4128	25.362	26.7612	26.5972	26.041	26.1019	25.8431	26.2689
PROC	P04070	21.9417	20.9165	22.0851	20.9692	21.4782	#DIV/0!	#DIV/0!	21.8513	21.6118	21.7316	#DIV/0!	23.3026	#DIV/0!	23.1975	23.2617	23.2539	21.2936	#DIV/0!	22.5112	23.3019	22.0375	22.7583	22.3365	22.3732	#DIV/0!	22.1395	23.572	24.4006	23.5862	23.4246
PROP	P27918	21.4248	23.0096	23.6008	22.3059	22.5853	23.3569	21.5369	22.8714	21.6085	22.3434	#DIV/0!	23.8944	22.5532	23.6628	22.9075	23.2545	25.778	22.9463	22.9708	23.3562	22.1676	23.2657	22.424	23.2727	24.3952	24.9701	24.1066	24.4909	25.1673	24.626
H2B1L	Q99880	#DIV/0!	#DIV/0!	22.1452	#DIV/0!	22.1452	#DIV/0!	21.6501	#DIV/0!	#DIV/0!	21.6501	#DIV/0!	#DIV/0!	#DIV/0!	#DIV/0!	23.0459	23.0459	#DIV/0!	#DIV/0!	#DIV/0!	#DIV/0!	#DIV/0!	#DIV/0!	#DIV/0!	#DIV/0!	#DIV/0!	24.2429	#DIV/0!	#DIV/0!	#DIV/0!	24.2429
FINC	P02751	27.4437	26.0586	29.143	28.1042	27.6874	24.7577	26.8086	26.2202	27.4379	26.3061	27.8808	30.3453	#DIV/0!	26.8849	25.8033	27.7286	23.2152	27.6029	30.0254	26.9217	28.1811	26.7948	25.1337	26.8393	31.9159	31.4437	30.5543	31.4929	31.1434	31.3101
CATA	P04040	#DIV/0!	22.4445	#DIV/0!	27.6902	25.0674	28.5234	#DIV/0!	#DIV/0!	#DIV/0!	28.5234	#DIV/0!	#DIV/0!	#DIV/0!	#DIV/0!	25.2664	25.2664	21.4029	#DIV/0!	#DIV/0!	#DIV/0!	#DIV/0!	#DIV/0!	#DIV/0!	21.4029	#DIV/0!	#DIV/0!	#DIV/0!	#DIV/0!	#DIV/0!	#DIV/0!
KAIN	P29622	#DIV/0!	#DIV/0!	23.7622	#DIV/0!	23.7622	22.0766	#DIV/0!	#DIV/0!	22.4463	22.2614	#DIV/0!	#DIV/0!	#DIV/0!	#DIV/0!	#DIV/0!	#DIV/0!	#DIV/0!	#DIV/0!	#DIV/0!	#DIV/0!	20.9882	21.0966	#DIV/0!	21.0424	#DIV/0!	#DIV/0!	#DIV/0!	#DIV/0!	#DIV/0!	#DIV/0!
SEPP1	P49908	23.8034	#DIV/0!	#DIV/0!	25.1316	24.4675	#DIV/0!	#DIV/0!	#DIV/0!	#DIV/0!	#DIV/0!	#DIV/0!	#DIV/0!	#DIV/0!	#DIV/0!	#DIV/0!	#DIV/0!	#DIV/0!	#DIV/0!	#DIV/0!	#DIV/0!	#DIV/0!	21.9466	#DIV/0!	21.9466	#DIV/0!	#DIV/0!	#DIV/0!	#DIV/0!	#DIV/0!	#DIV/0!
CRP	P02741	29.0652	29.8989	23.2335	28.004	27.5504	25.296	27.0862	26.4466	24.7472	25.894	27.5545	28.0138	25.7516	27.2377	27.5963	27.2308	26.9821	24.934	27.3805	26.2367	23.9412	22.5312	26.4667	25.4961	#DIV/0!	#DIV/0!	#DIV/0!	#DIV/0!	#DIV/0!	#DIV/0!
APOF	Q13790	24.3402	22.7079	#DIV/0!	#DIV/0!	23.5241	21.5076	#DIV/0!	20.475	#DIV/0!	20.9913	#DIV/0!	#DIV/0!	#DIV/0!	#DIV/0!	21.138	21.138	#DIV/0!	#DIV/0!	#DIV/0!	#DIV/0!	21.1649	21.925	21.951	21.6803	#DIV/0!	#DIV/0!	#DIV/0!	#DIV/0!	#DIV/0!	#DIV/0!
ISOC1	Q96CN7	25.7644	26.58	26.0155	26.7402	26.275	25.6817	24.9248	24.6848	24.264	24.8888	#DIV/0!	#DIV/0!	#DIV/0!	#DIV/0!	26.5404	26.5404	#DIV/0!	#DIV/0!	#DIV/0!	#DIV/0!	24.2979	24.8573	25.7232	24.9595	#DIV/0!	#DIV/0!	#DIV/0!	#DIV/0!	#DIV/0!	#DIV/0!
CRIS3	P54108	20.4878	#DIV/0!	19.6221	20.4759	20.1953	20.5936	#DIV/0!	#DIV/0!	18.9628	19.7782	#DIV/0!	#DIV/0!	#DIV/0!	#DIV/0!	19.4449	19.4449	#DIV/0!	#DIV/0!	#DIV/0!	#DIV/0!	#DIV/0!	19.0505	19.6386	19.3445	#DIV/0!	#DIV/0!	#DIV/0!	#DIV/0!	#DIV/0!	#DIV/0!
S10A8	P05109	24.4238	23.2374	23.6564	24.3309	23.9121	22.6791	24.0419	23.7745	#DIV/0!	23.4985	#DIV/0!	#DIV/0!	#DIV/0!	#DIV/0!	23.4272	23.4272	22.2709	#DIV/0!	22.5446	#DIV/0!	22.4885	23.6403	25.0777	23.2044	#DIV/0!	#DIV/0!	#DIV/0!	#DIV/0!	#DIV/0!	#DIV/0!
LBP	P18428	23.6693	23.817	23.3163	25.1312	23.9835	25.1209	#DIV/0!	#DIV/0!	24.7177	24.9193	#DIV/0!	#DIV/0!	#DIV/0!	24.7823	23.4905	24.1364	21.5138	#DIV/0!	24.2744	#DIV/0!	23.7802	24.0588	#DIV/0!	23.4068	#DIV/0!	#DIV/0!	#DIV/0!	#DIV/0!	#DIV/0!	#DIV/0!
LYST	Q99698	24.0289	24.8918	24.2238	#DIV/0!	24.3815	#DIV/0!	24.7003	#DIV/0!	#DIV/0!	24.7003	#DIV/0!	#DIV/0!	#DIV/0!	#DIV/0!	24.1055	24.1055	#DIV/0!	#DIV/0!	#DIV/0!	#DIV/0!	23.6378	#DIV/0!	24.0912	23.8645	#DIV/0!	#DIV/0!	#DIV/0!	#DIV/0!	#DIV/0!	#DIV/0!
DCD	P81605	#DIV/0!	23.4277	#DIV/0!	#DIV/0!	23.4277	#DIV/0!	#DIV/0!	22.7805	#DIV/0!	22.7805	#DIV/0!	#DIV/0!	#DIV/0!	#DIV/0!	21.7081	21.7081	#DIV/0!	#DIV/0!	#DIV/0!	#DIV/0!	#DIV/0!	23.0794	#DIV/0!	23.0794	#DIV/0!	#DIV/0!	#DIV/0!	#DIV/0!	#DIV/0!	#DIV/0!
SAA1	P0DJI8	29.673	28.0341	26.9822	28.2684	28.2394	27.5646	30.3397	30.1966	29.9047	29.5014	31.3564	30.1375	26.4296	28.4122	29.7677	29.2207	29.3534	27.1559	31.6866	30.1813	22.3818	26.9018	28.8775	28.0769	#DIV/0!	#DIV/0!	#DIV/0!	#DIV/0!	#DIV/0!	#DIV/0!
FHR3	Q02985	21.936	21.2087	22.2667	21.8318	21.8108	21.7739	#DIV/0!	#DIV/0!	#DIV/0!	21.7739	#DIV/0!	#DIV/0!	#DIV/0!	#DIV/0!	#DIV/0!	#DIV/0!	#DIV/0!	#DIV/0!	#DIV/0!	#DIV/0!	#DIV/0!	#DIV/0!	21.8824	21.8824	#DIV/0!	#DIV/0!	#DIV/0!	#DIV/0!	#DIV/0!	#DIV/0!
MASP1	P48740	#DIV/0!	#DIV/0!	22.4742	#DIV/0!	22.4742	22.7077	#DIV/0!	23.5587	#DIV/0!	23.1332	#DIV/0!	#DIV/0!	#DIV/0!	#DIV/0!	22.8422	22.8422	#DIV/0!	#DIV/0!	#DIV/0!	#DIV/0!	#DIV/0!	22.6404	#DIV/0!	22.6404	#DIV/0!	#DIV/0!	#DIV/0!	#DIV/0!	#DIV/0!	#DIV/0!
TFR1	P02786	#DIV/0!	24.0432	#DIV/0!	#DIV/0!	24.0432	#DIV/0!	#DIV/0!	#DIV/0!	#DIV/0!	#DIV/0!	#DIV/0!	#DIV/0!	#DIV/0!	22.6331	#DIV/0!	22.6331	#DIV/0!	#DIV/0!	#DIV/0!	#DIV/0!	#DIV/0!	#DIV/0!	24.2314	24.2314	#DIV/0!	#DIV/0!	#DIV/0!	#DIV/0!	#DIV/0!	#DIV/0!
ELNE	P08246	#DIV/0!	#DIV/0!	20.8088	21.368	21.0884	#DIV/0!	#DIV/0!	#DIV/0!	#DIV/0!	#DIV/0!	#DIV/0!	#DIV/0!	#DIV/0!	#DIV/0!	#DIV/0!	#DIV/0!	#DIV/0!	#DIV/0!	#DIV/0!	#DIV/0!	#DIV/0!	21.2822	#DIV/0!	21.2822	#DIV/0!	#DIV/0!	#DIV/0!	#DIV/0!	#DIV/0!	#DIV/0!
SAA2	P0DJI9	27.3651	26.0038	23.8774	26.2324	25.8696	23.3757	28.4367	26.9735	27.2729	26.5147	28.024	26.4065	23.0217	25.5688	26.6802	25.9402	28.7627	21.9116	27.9986	25.1918	#DIV/0!	#DIV/0!	26.5922	26.0914	#DIV/0!	#DIV/0!	#DIV/0!	#DIV/0!	#DIV/0!	#DIV/0!
HV320	A0A0C4DH32	20.7239	20.3073	20.3475	21.0758	20.6137	20.3227	#DIV/0!	21.194	21.8016	21.1061	#DIV/0!	#DIV/0!	#DIV/0!	#DIV/0!	#DIV/0!	#DIV/0!	#DIV/0!	#DIV/0!	#DIV/0!	#DIV/0!	21.2163	20.8897	#DIV/0!	21.053	#DIV/0!	#DIV/0!	#DIV/0!	#DIV/0!	#DIV/0!	#DIV/0!
KV303		21.7617	#DIV/0!	#DIV/0!	#DIV/0!	21.7617	#DIV/0!	#DIV/0!	22.0704	22.8619	22.4661	#DIV/0!	#DIV/0!	#DIV/0!	#DIV/0!	21.8675	21.8675	#DIV/0!	#DIV/0!	#DIV/0!	#DIV/0!	22.1854	22.5506	#DIV/0!	22.368	#DIV/0!	#DIV/0!	#DIV/0!	#DIV/0!	#DIV/0!	#DIV/0!
LYSC	P61626	21.4301	24.6086	24.6588	#DIV/0!	23.5659	22.8076	#DIV/0!	#DIV/0!	19.3836	21.0956	#DIV/0!	#DIV/0!	#DIV/0!	#DIV/0!	19.9316	19.9316	27.4896	#DIV/0!	#DIV/0!	#DIV/0!	#DIV/0!	21.006	#DIV/0!	24.2478	#DIV/0!	#DIV/0!	#DIV/0!	#DIV/0!	#DIV/0!	#DIV/0!
ZPI	Q9UK55	25.192	22.7935	20.9515	19.9697	22.2267	21.7538	21.5438	#DIV/0!	#DIV/0!	21.6488	#DIV/0!	#DIV/0!	#DIV/0!	21.712	21.8888	21.8004	#DIV/0!	#DIV/0!	#DIV/0!	#DIV/0!	22.6352	22.3678	23.929	22.9773	#DIV/0!	#DIV/0!	#DIV/0!	#DIV/0!	#DIV/0!	#DIV/0!
PLSL	P13796	#DIV/0!	#DIV/0!	#DIV/0!	21.4261	21.4261	20.2367	#DIV/0!	21.8876	21.2017	21.1086	#DIV/0!	#DIV/0!	#DIV/0!	#DIV/0!	20.8993	20.8993	22.3932	#DIV/0!	#DIV/0!	#DIV/0!	#DIV/0!	21.1364	23.0264	22.1853	#DIV/0!	#DIV/0!	#DIV/0!	#DIV/0!	#DIV/0!	#DIV/0!
CHLE	P06276	#DIV/0!	#DIV/0!	21.349	#DIV/0!	21.349	21.2242	#DIV/0!	20.68	20.0915	20.6653	#DIV/0!	#DIV/0!	#DIV/0!	#DIV/0!	#DIV/0!	#DIV/0!	#DIV/0!	#DIV/0!	#DIV/0!	#DIV/0!	22.3798	21.9685	#DIV/0!	22.1742	#DIV/0!	#DIV/0!	#DIV/0!	#DIV/0!	#DIV/0!	#DIV/0!
DEF3	P59666	#DIV/0!	20.4486	22.2319	22.4415	21.7073	20.7089	#DIV/0!	21.6857	19.6517	20.6821	#DIV/0!	#DIV/0!	#DIV/0!	#DIV/0!	21.7329	21.7329	#DIV/0!	#DIV/0!	#DIV/0!	#DIV/0!	#DIV/0!	22.3802	22.7048	22.5425	#DIV/0!	#DIV/0!	#DIV/0!	#DIV/0!	#DIV/0!	#DIV/0!
PERM	P05164	#DIV/0!	#DIV/0!	22.0021	23.9031	22.9526	#DIV/0!	#DIV/0!	#DIV/0!	#DIV/0!	#DIV/0!	#DIV/0!	#DIV/0!	#DIV/0!	#DIV/0!	#DIV/0!	#DIV/0!	#DIV/0!	#DIV/0!	#DIV/0!	#DIV/0!	#DIV/0!	24.167	#DIV/0!	24.167	#DIV/0!	#DIV/0!	#DIV/0!	#DIV/0!	#DIV/0!	#DIV/0!
PLTP	P55058	#DIV/0!	20.9642	21.6065	#DIV/0!	21.2853	21.769	#DIV/0!	#DIV/0!	#DIV/0!	21.769	#DIV/0!	#DIV/0!	#DIV/0!	#DIV/0!	#DIV/0!	#DIV/0!	#DIV/0!	#DIV/0!	#DIV/0!	#DIV/0!	#DIV/0!	23.4988	22.2014	22.8501	#DIV/0!	#DIV/0!	#DIV/0!	#DIV/0!	#DIV/0!	#DIV/0!
LDHB	P07195	22.8328	19.3828	#DIV/0!	#DIV/0!	21.1078	23.9927	#DIV/0!	22.0787	22.5325	22.868	#DIV/0!	#DIV/0!	#DIV/0!	#DIV/0!	24.6661	24.6661	24.7834	#DIV/0!	#DIV/0!	#DIV/0!	#DIV/0!	20.82	22.4693	22.6909	#DIV/0!	#DIV/0!	#DIV/0!	#DIV/0!	#DIV/0!	#DIV/0!
FIBB	P02675	25.141	20.4264	#DIV/0!	#DIV/0!	22.7837	#DIV/0!	#DIV/0!	#DIV/0!	#DIV/0!	#DIV/0!	#DIV/0!	#DIV/0!	#DIV/0!	#DIV/0!	#DIV/0!	#DIV/0!	#DIV/0!	#DIV/0!	#DIV/0!	#DIV/0!	#DIV/0!	#DIV/0!	25.5037	25.5037	#DIV/0!	#DIV/0!	#DIV/0!	#DIV/0!	#DIV/0!	#DIV/0!
FIBG	P02679	22.7349	#DIV/0!	#DIV/0!	#DIV/0!	22.7349	#DIV/0!	#DIV/0!	#DIV/0!	#DIV/0!	#DIV/0!	#DIV/0!	#DIV/0!	#DIV/0!	#DIV/0!	#DIV/0!	#DIV/0!	#DIV/0!	#DIV/0!	#DIV/0!	#DIV/0!	#DIV/0!	#DIV/0!	26.5092	26.5092	#DIV/0!	#DIV/0!	#DIV/0!	#DIV/0!	#DIV/0!	#DIV/0!
FCGBP	Q9Y6R7	20.3979	19.5506	20.0185	19.8967	19.9659	20.4787	#DIV/0!	#DIV/0!	#DIV/0!	20.4787	#DIV/0!	#DIV/0!	#DIV/0!	#DIV/0!	19.421	19.421	#DIV/0!	#DIV/0!	#DIV/0!	#DIV/0!	#DIV/0!	#DIV/0!	#DIV/0!	#DIV/0!	#DIV/0!	#DIV/0!	#DIV/0!	#DIV/0!	#DIV/0!	#DIV/0!
G3P	P04406	#DIV/0!	#DIV/0!	#DIV/0!	#DIV/0!	#DIV/0!	25.1487	23.8479	#DIV/0!	#DIV/0!	24.4983	#DIV/0!	#DIV/0!	#DIV/0!	#DIV/0!	23.3012	23.3012	22.3407	22.3105	#DIV/0!	#DIV/0!	#DIV/0!	#DIV/0!	#DIV/0!	22.3256	#DIV/0!	22.6503	#DIV/0!	#DIV/0!	#DIV/0!	22.6503
QSOX1	O00391	#DIV/0!	#DIV/0!	#DIV/0!	#DIV/0!	#DIV/0!	21.9704	#DIV/0!	#DIV/0!	#DIV/0!	21.9704	#DIV/0!	#DIV/0!	#DIV/0!	#DIV/0!	#DIV/0!	#DIV/0!	#DIV/0!	#DIV/0!	#DIV/0!	#DIV/0!	#DIV/0!	19.9302	#DIV/0!	19.9302	#DIV/0!	#DIV/0!	#DIV/0!	#DIV/0!	#DIV/0!	#DIV/0!
ALDOA	P04075	#DIV/0!	#DIV/0!	#DIV/0!	#DIV/0!	#DIV/0!	23.8749	#DIV/0!	#DIV/0!	19.3225	21.5987	23.8162	#DIV/0!	#DIV/0!	#DIV/0!	20.2876	22.0519	#DIV/0!	#DIV/0!	#DIV/0!	#DIV/0!	#DIV/0!	19.7055	20.0903	19.8979	#DIV/0!	23.6886	#DIV/0!	#DIV/0!	#DIV/0!	23.6886
PROZ	P22891	#DIV/0!	#DIV/0!	#DIV/0!	#DIV/0!	#DIV/0!	#DIV/0!	22.8548	#DIV/0!	#DIV/0!	22.8548	#DIV/0!	#DIV/0!	#DIV/0!	#DIV/0!	22.2309	22.2309	#DIV/0!	#DIV/0!	#DIV/0!	#DIV/0!	22.4254	23.3046	#DIV/0!	22.865	#DIV/0!	#DIV/0!	#DIV/0!	#DIV/0!	#DIV/0!	#DIV/0!
ATP9A	O75110	#DIV/0!	#DIV/0!	#DIV/0!	#DIV/0!	#DIV/0!	#DIV/0!	#DIV/0!	#DIV/0!	23.5404	23.5404	#DIV/0!	#DIV/0!	#DIV/0!	#DIV/0!	#DIV/0!	#DIV/0!	#DIV/0!	#DIV/0!	#DIV/0!	#DIV/0!	23.6552	#DIV/0!	#DIV/0!	23.6552	#DIV/0!	#DIV/0!	#DIV/0!	#DIV/0!	#DIV/0!	#DIV/0!
FRIL	P02792	#DIV/0!	#DIV/0!	#DIV/0!	#DIV/0!	#DIV/0!	#DIV/0!	#DIV/0!	23.5707	22.8741	23.2224	#DIV/0!	#DIV/0!	#DIV/0!	#DIV/0!	#DIV/0!	#DIV/0!	23.6692	#DIV/0!	#DIV/0!	#DIV/0!	#DIV/0!	#DIV/0!	#DIV/0!	23.6692	#DIV/0!	#DIV/0!	#DIV/0!	#DIV/0!	#DIV/0!	#DIV/0!
DOPO	P09172	#DIV/0!	#DIV/0!	#DIV/0!	#DIV/0!	#DIV/0!	#DIV/0!	#DIV/0!	#DIV/0!	20.8444	20.8444	#DIV/0!	#DIV/0!	#DIV/0!	#DIV/0!	22.9178	22.9178	#DIV/0!	#DIV/0!	21.6183	#DIV/0!	#DIV/0!	#DIV/0!	#DIV/0!	21.6183	#DIV/0!	#DIV/0!	23.1357	#DIV/0!	#DIV/0!	23.1357
1A24		#DIV/0!	#DIV/0!	#DIV/0!	#DIV/0!	#DIV/0!	21.1168	#DIV/0!	#DIV/0!	#DIV/0!	21.1168	#DIV/0!	#DIV/0!	#DIV/0!	#DIV/0!	23.243	23.243	#DIV/0!	#DIV/0!	#DIV/0!	22.3299	#DIV/0!	#DIV/0!	#DIV/0!	22.3299	#DIV/0!	#DIV/0!	#DIV/0!	#DIV/0!	#DIV/0!	#DIV/0!
RL40	P62987	#DIV/0!	#DIV/0!	#DIV/0!	#DIV/0!	#DIV/0!	24.9449	#DIV/0!	#DIV/0!	#DIV/0!	24.9449	22.5531	#DIV/0!	#DIV/0!	#DIV/0!	#DIV/0!	22.5531	#DIV/0!	#DIV/0!	#DIV/0!	#DIV/0!	#DIV/0!	#DIV/0!	#DIV/0!	#DIV/0!	#DIV/0!	#DIV/0!	#DIV/0!	#DIV/0!	#DIV/0!	#DIV/0!
APMAP	Q9HDC9	#DIV/0!	#DIV/0!	#DIV/0!	#DIV/0!	#DIV/0!	#DIV/0!	#DIV/0!	#DIV/0!	21.0061	21.0061	#DIV/0!	#DIV/0!	#DIV/0!	#DIV/0!	22.7389	22.7389	#DIV/0!	#DIV/0!	#DIV/0!	#DIV/0!	#DIV/0!	#DIV/0!	#DIV/0!	#DIV/0!	#DIV/0!	#DIV/0!	#DIV/0!	#DIV/0!	#DIV/0!	#DIV/0!
EAA5	O00341	24.2523	22.1294	#DIV/0!	23.2608	23.2142	24.375	#DIV/0!	21.9049	#DIV/0!	23.1399	#DIV/0!	#DIV/0!	#DIV/0!	#DIV/0!	#DIV/0!	#DIV/0!	#DIV/0!	#DIV/0!	#DIV/0!	#DIV/0!	#DIV/0!	#DIV/0!	#DIV/0!	#DIV/0!	#DIV/0!	#DIV/0!	#DIV/0!	#DIV/0!	#DIV/0!	#DIV/0!
ADIPO	Q15848	#DIV/0!	21.3161	#DIV/0!	#DIV/0!	21.3161	21.5058	#DIV/0!	#DIV/0!	#DIV/0!	21.5058	#DIV/0!	#DIV/0!	#DIV/0!	#DIV/0!	#DIV/0!	#DIV/0!	#DIV/0!	#DIV/0!	#DIV/0!	#DIV/0!	#DIV/0!	#DIV/0!	#DIV/0!	#DIV/0!	#DIV/0!	#DIV/0!	#DIV/0!	#DIV/0!	#DIV/0!	#DIV/0!
VASN	Q6EMK4	#DIV/0!	#DIV/0!	21.9068	#DIV/0!	21.9068	22.1795	#DIV/0!	#DIV/0!	#DIV/0!	22.1795	#DIV/0!	#DIV/0!	#DIV/0!	#DIV/0!	#DIV/0!	#DIV/0!	#DIV/0!	#DIV/0!	#DIV/0!	#DIV/0!	#DIV/0!	#DIV/0!	#DIV/0!	#DIV/0!	#DIV/0!	#DIV/0!	#DIV/0!	#DIV/0!	#DIV/0!	#DIV/0!
PGBM	P98160	#DIV/0!	19.6079	21.1197	#DIV/0!	20.3638	#DIV/0!	20.6439	#DIV/0!	#DIV/0!	20.6439	#DIV/0!	#DIV/0!	#DIV/0!	#DIV/0!	#DIV/0!	#DIV/0!	#DIV/0!	#DIV/0!	#DIV/0!	#DIV/0!	#DIV/0!	#DIV/0!	#DIV/0!	#DIV/0!	#DIV/0!	#DIV/0!	#DIV/0!	#DIV/0!	#DIV/0!	#DIV/0!
HBD	P02042	24.8542	24.1438	#DIV/0!	#DIV/0!	24.499	29.2978	#DIV/0!	22.808	#DIV/0!	26.0529	#DIV/0!	#DIV/0!	#DIV/0!	#DIV/0!	#DIV/0!	#DIV/0!	#DIV/0!	#DIV/0!	#DIV/0!	#DIV/0!	#DIV/0!	#DIV/0!	#DIV/0!	#DIV/0!	#DIV/0!	#DIV/0!	#DIV/0!	#DIV/0!	#DIV/0!	#DIV/0!
FCG3B	O75015	#DIV/0!	#DIV/0!	#DIV/0!	20.9879	20.9879	22.8354	#DIV/0!	#DIV/0!	#DIV/0!	22.8354	#DIV/0!	#DIV/0!	#DIV/0!	#DIV/0!	#DIV/0!	#DIV/0!	#DIV/0!	#DIV/0!	#DIV/0!	#DIV/0!	#DIV/0!	#DIV/0!	#DIV/0!	#DIV/0!	#DIV/0!	#DIV/0!	#DIV/0!	#DIV/0!	#DIV/0!	#DIV/0!
CAH2	P00918	22.3994	23.7548	#DIV/0!	#DIV/0!	23.0771	26.9695	#DIV/0!	#DIV/0!	#DIV/0!	26.9695	#DIV/0!	#DIV/0!	#DIV/0!	#DIV/0!	#DIV/0!	#DIV/0!	#DIV/0!	#DIV/0!	#DIV/0!	#DIV/0!	#DIV/0!	#DIV/0!	#DIV/0!	#DIV/0!	#DIV/0!	#DIV/0!	#DIV/0!	#DIV/0!	#DIV/0!	#DIV/0!
PRDX2	P32119	21.9307	#DIV/0!	#DIV/0!	#DIV/0!	21.9307	28.7737	#DIV/0!	#DIV/0!	#DIV/0!	28.7737	#DIV/0!	#DIV/0!	#DIV/0!	#DIV/0!	#DIV/0!	#DIV/0!	#DIV/0!	#DIV/0!	#DIV/0!	#DIV/0!	#DIV/0!	#DIV/0!	#DIV/0!	#DIV/0!	#DIV/0!	#DIV/0!	#DIV/0!	#DIV/0!	#DIV/0!	#DIV/0!
MASP2	O00187	#DIV/0!	#DIV/0!	#DIV/0!	#DIV/0!	#DIV/0!	#DIV/0!	#DIV/0!	#DIV/0!	#DIV/0!	#DIV/0!	#DIV/0!	#DIV/0!	22.5985	23.1033	#DIV/0!	22.8509	#DIV/0!	#DIV/0!	22.2778	#DIV/0!	#DIV/0!	#DIV/0!	#DIV/0!	22.2778	#DIV/0!	#DIV/0!	22.5848	#DIV/0!	#DIV/0!	22.5848
KV204		#DIV/0!	#DIV/0!	#DIV/0!	#DIV/0!	#DIV/0!	#DIV/0!	#DIV/0!	#DIV/0!	#DIV/0!	#DIV/0!	#DIV/0!	#DIV/0!	23.6684	#DIV/0!	#DIV/0!	23.6684	23.2305	#DIV/0!	#DIV/0!	#DIV/0!	#DIV/0!	#DIV/0!	#DIV/0!	23.2305	#DIV/0!	#DIV/0!	#DIV/0!	#DIV/0!	#DIV/0!	#DIV/0!
HV304		#DIV/0!	#DIV/0!	#DIV/0!	#DIV/0!	#DIV/0!	#DIV/0!	#DIV/0!	#DIV/0!	#DIV/0!	#DIV/0!	#DIV/0!	#DIV/0!	21.7231	22.0339	#DIV/0!	21.8785	#DIV/0!	#DIV/0!	#DIV/0!	#DIV/0!	#DIV/0!	#DIV/0!	#DIV/0!	#DIV/0!	#DIV/0!	#DIV/0!	#DIV/0!	#DIV/0!	#DIV/0!	#DIV/0!
CO1A1	P02452	#DIV/0!	#DIV/0!	#DIV/0!	#DIV/0!	#DIV/0!	#DIV/0!	#DIV/0!	#DIV/0!	#DIV/0!	#DIV/0!	#DIV/0!	#DIV/0!	#DIV/0!	#DIV/0!	#DIV/0!	#DIV/0!	#DIV/0!	#DIV/0!	#DIV/0!	#DIV/0!	#DIV/0!	#DIV/0!	#DIV/0!	#DIV/0!	#DIV/0!	28.7776	#DIV/0!	#DIV/0!	#DIV/0!	28.7776
REG1A	P05451	#DIV/0!	23.964	#DIV/0!	#DIV/0!	23.964	#DIV/0!	#DIV/0!	#DIV/0!	#DIV/0!	#DIV/0!	#DIV/0!	#DIV/0!	#DIV/0!	#DIV/0!	#DIV/0!	#DIV/0!	#DIV/0!	#DIV/0!	#DIV/0!	#DIV/0!	#DIV/0!	#DIV/0!	#DIV/0!	#DIV/0!	#DIV/0!	#DIV/0!	#DIV/0!	#DIV/0!	#DIV/0!	#DIV/0!
PMGE	P07738	#DIV/0!	#DIV/0!	#DIV/0!	#DIV/0!	#DIV/0!	23.5097	#DIV/0!	#DIV/0!	#DIV/0!	23.5097	#DIV/0!	#DIV/0!	#DIV/0!	#DIV/0!	#DIV/0!	#DIV/0!	#DIV/0!	#DIV/0!	#DIV/0!	#DIV/0!	#DIV/0!	#DIV/0!	#DIV/0!	#DIV/0!	#DIV/0!	#DIV/0!	#DIV/0!	#DIV/0!	#DIV/0!	#DIV/0!
RNAS1	P07998	#DIV/0!	#DIV/0!	20.6281	#DIV/0!	20.6281	#DIV/0!	#DIV/0!	#DIV/0!	#DIV/0!	#DIV/0!	#DIV/0!	#DIV/0!	#DIV/0!	#DIV/0!	#DIV/0!	#DIV/0!	#DIV/0!	#DIV/0!	#DIV/0!	#DIV/0!	#DIV/0!	#DIV/0!	#DIV/0!	#DIV/0!	#DIV/0!	#DIV/0!	#DIV/0!	#DIV/0!	#DIV/0!	#DIV/0!
CO1A2	P08123	#DIV/0!	#DIV/0!	#DIV/0!	#DIV/0!	#DIV/0!	#DIV/0!	#DIV/0!	#DIV/0!	#DIV/0!	#DIV/0!	#DIV/0!	#DIV/0!	#DIV/0!	#DIV/0!	#DIV/0!	#DIV/0!	#DIV/0!	#DIV/0!	#DIV/0!	#DIV/0!	#DIV/0!	#DIV/0!	#DIV/0!	#DIV/0!	#DIV/0!	30.1512	#DIV/0!	#DIV/0!	#DIV/0!	30.1512
FA7	P08709	23.205	22.6777	22.0548	#DIV/0!	22.6458	#DIV/0!	#DIV/0!	#DIV/0!	#DIV/0!	#DIV/0!	#DIV/0!	#DIV/0!	#DIV/0!	#DIV/0!	#DIV/0!	#DIV/0!	#DIV/0!	#DIV/0!	#DIV/0!	#DIV/0!	#DIV/0!	#DIV/0!	#DIV/0!	#DIV/0!	#DIV/0!	#DIV/0!	#DIV/0!	#DIV/0!	#DIV/0!	#DIV/0!
ROA1	P09651	#DIV/0!	#DIV/0!	#DIV/0!	#DIV/0!	#DIV/0!	#DIV/0!	#DIV/0!	#DIV/0!	#DIV/0!	#DIV/0!	#DIV/0!	#DIV/0!	#DIV/0!	#DIV/0!	#DIV/0!	#DIV/0!	#DIV/0!	#DIV/0!	#DIV/0!	#DIV/0!	#DIV/0!	#DIV/0!	#DIV/0!	#DIV/0!	#DIV/0!	21.8804	#DIV/0!	#DIV/0!	#DIV/0!	21.8804
SRGN	P10124	#DIV/0!	#DIV/0!	#DIV/0!	#DIV/0!	#DIV/0!	#DIV/0!	#DIV/0!	#DIV/0!	#DIV/0!	#DIV/0!	#DIV/0!	#DIV/0!	#DIV/0!	#DIV/0!	23.5845	23.5845	21.9747	#DIV/0!	#DIV/0!	#DIV/0!	#DIV/0!	#DIV/0!	#DIV/0!	21.9747	#DIV/0!	21.4253	#DIV/0!	#DIV/0!	22.375	21.9001
KPYM	P14618	#DIV/0!	#DIV/0!	#DIV/0!	#DIV/0!	#DIV/0!	#DIV/0!	#DIV/0!	#DIV/0!	#DIV/0!	#DIV/0!	#DIV/0!	#DIV/0!	#DIV/0!	#DIV/0!	#DIV/0!	#DIV/0!	21.7204	#DIV/0!	#DIV/0!	#DIV/0!	#DIV/0!	#DIV/0!	#DIV/0!	21.7204	#DIV/0!	20.6029	#DIV/0!	#DIV/0!	#DIV/0!	20.6029
MMP9	P14780	#DIV/0!	#DIV/0!	#DIV/0!	22.5172	22.5172	#DIV/0!	#DIV/0!	#DIV/0!	#DIV/0!	#DIV/0!	#DIV/0!	#DIV/0!	#DIV/0!	#DIV/0!	#DIV/0!	#DIV/0!	#DIV/0!	#DIV/0!	#DIV/0!	#DIV/0!	#DIV/0!	#DIV/0!	#DIV/0!	#DIV/0!	#DIV/0!	#DIV/0!	#DIV/0!	#DIV/0!	#DIV/0!	#DIV/0!
TKT	P29401	#DIV/0!	#DIV/0!	#DIV/0!	#DIV/0!	#DIV/0!	#DIV/0!	#DIV/0!	#DIV/0!	#DIV/0!	#DIV/0!	#DIV/0!	#DIV/0!	#DIV/0!	#DIV/0!	22.5373	22.5373	20.9352	#DIV/0!	#DIV/0!	#DIV/0!	#DIV/0!	22.3354	23.2245	22.165	#DIV/0!	#DIV/0!	#DIV/0!	#DIV/0!	#DIV/0!	#DIV/0!
PRDX6	P30041	#DIV/0!	#DIV/0!	#DIV/0!	#DIV/0!	#DIV/0!	22.2952	#DIV/0!	#DIV/0!	#DIV/0!	22.2952	#DIV/0!	#DIV/0!	#DIV/0!	#DIV/0!	#DIV/0!	#DIV/0!	#DIV/0!	#DIV/0!	#DIV/0!	#DIV/0!	#DIV/0!	#DIV/0!	#DIV/0!	#DIV/0!	#DIV/0!	#DIV/0!	#DIV/0!	#DIV/0!	#DIV/0!	#DIV/0!
BLVRB	P30043	#DIV/0!	#DIV/0!	#DIV/0!	#DIV/0!	#DIV/0!	24.3366	#DIV/0!	#DIV/0!	#DIV/0!	24.3366	#DIV/0!	#DIV/0!	#DIV/0!	#DIV/0!	#DIV/0!	#DIV/0!	#DIV/0!	#DIV/0!	#DIV/0!	#DIV/0!	#DIV/0!	#DIV/0!	#DIV/0!	#DIV/0!	#DIV/0!	#DIV/0!	#DIV/0!	#DIV/0!	#DIV/0!	#DIV/0!
COIA1	P39060	#DIV/0!	23.4784	23.7215	#DIV/0!	23.5999	#DIV/0!	#DIV/0!	#DIV/0!	#DIV/0!	#DIV/0!	#DIV/0!	#DIV/0!	#DIV/0!	#DIV/0!	#DIV/0!	#DIV/0!	#DIV/0!	#DIV/0!	#DIV/0!	#DIV/0!	#DIV/0!	#DIV/0!	#DIV/0!	#DIV/0!	#DIV/0!	#DIV/0!	#DIV/0!	#DIV/0!	#DIV/0!	#DIV/0!
APOC4	P55056	#DIV/0!	#DIV/0!	#DIV/0!	#DIV/0!	#DIV/0!	#DIV/0!	#DIV/0!	#DIV/0!	#DIV/0!	#DIV/0!	#DIV/0!	#DIV/0!	#DIV/0!	21.3801	#DIV/0!	21.3801	#DIV/0!	#DIV/0!	#DIV/0!	#DIV/0!	22.2174	23.3317	#DIV/0!	22.7745	#DIV/0!	#DIV/0!	#DIV/0!	#DIV/0!	#DIV/0!	#DIV/0!
H4	P62805	#DIV/0!	#DIV/0!	#DIV/0!	#DIV/0!	#DIV/0!	#DIV/0!	#DIV/0!	#DIV/0!	#DIV/0!	#DIV/0!	22.6628	#DIV/0!	22.0602	22.6556	20.72	22.0247	21.5285	#DIV/0!	22.0386	#DIV/0!	#DIV/0!	#DIV/0!	#DIV/0!	21.7835	#DIV/0!	22.7775	#DIV/0!	#DIV/0!	#DIV/0!	22.7775
TBA4A	P68366	#DIV/0!	#DIV/0!	#DIV/0!	#DIV/0!	#DIV/0!	#DIV/0!	#DIV/0!	#DIV/0!	24.8919	24.8919	#DIV/0!	#DIV/0!	#DIV/0!	#DIV/0!	#DIV/0!	#DIV/0!	#DIV/0!	#DIV/0!	#DIV/0!	#DIV/0!	#DIV/0!	#DIV/0!	#DIV/0!	#DIV/0!	#DIV/0!	22.7363	#DIV/0!	#DIV/0!	#DIV/0!	22.7363
PON3	Q15166	22.8883	#DIV/0!	20.0601	#DIV/0!	21.4742	#DIV/0!	#DIV/0!	#DIV/0!	#DIV/0!	#DIV/0!	#DIV/0!	#DIV/0!	#DIV/0!	#DIV/0!	#DIV/0!	#DIV/0!	#DIV/0!	#DIV/0!	#DIV/0!	#DIV/0!	#DIV/0!	#DIV/0!	#DIV/0!	#DIV/0!	#DIV/0!	#DIV/0!	#DIV/0!	#DIV/0!	#DIV/0!	#DIV/0!
C163A	Q86VB7	#DIV/0!	#DIV/0!	#DIV/0!	#DIV/0!	#DIV/0!	#DIV/0!	#DIV/0!	#DIV/0!	#DIV/0!	#DIV/0!	#DIV/0!	#DIV/0!	#DIV/0!	#DIV/0!	#DIV/0!	#DIV/0!	23.5573	#DIV/0!	#DIV/0!	#DIV/0!	#DIV/0!	#DIV/0!	#DIV/0!	23.5573	#DIV/0!	#DIV/0!	#DIV/0!	#DIV/0!	#DIV/0!	#DIV/0!
ABCD2	Q9UBJ2	#DIV/0!	#DIV/0!	#DIV/0!	#DIV/0!	#DIV/0!	#DIV/0!	#DIV/0!	#DIV/0!	#DIV/0!	#DIV/0!	#DIV/0!	#DIV/0!	#DIV/0!	#DIV/0!	#DIV/0!	#DIV/0!	#DIV/0!	#DIV/0!	22.5085	#DIV/0!	#DIV/0!	#DIV/0!	#DIV/0!	22.5085	#DIV/0!	23.7623	#DIV/0!	23.7383	23.5143	23.6716
HS3S4	Q9Y661	#DIV/0!	#DIV/0!	25.1438	25.643	25.3934	#DIV/0!	#DIV/0!	#DIV/0!	#DIV/0!	#DIV/0!	#DIV/0!	#DIV/0!	#DIV/0!	#DIV/0!	#DIV/0!	#DIV/0!	#DIV/0!	#DIV/0!	#DIV/0!	#DIV/0!	#DIV/0!	#DIV/0!	#DIV/0!	#DIV/0!	#DIV/0!	#DIV/0!	#DIV/0!	#DIV/0!	#DIV/0!	#DIV/0!

## Sheet: S2
		Healthy control						Group 1 (Mild)							* : p<0.05, ** : p<0.01
Protein name	Uniprot ID	con1	con2	con3	con4	con5	CTL AVG	CG2V	CC1V	CC4V	CC5V	G1 AVG	FC	p value	Significance
CFAD	P00746	#DIV/0!	21.9455	#DIV/0!	22.3034	22.388	22.2123	#DIV/0!	25.8838	26.8147	#DIV/0!	26.3492	4.13693	0.00177187	**
A2GL	P02750	24.6332	23.4395	25.4207	23.8637	24.023	24.276	27.8502	28.3405	26.678	28.4998	27.8421	3.56612	0.000277653	**
A1AG1	P02763	25.5545	26.5915	26.4568	26.9293	27.449	26.5962	29.9295	29.9637	30.3288	29.7923	30.0036	3.40734	3.51028e-05	**
HV316	A0A0C4DH30	#DIV/0!	21.7566	21.7645	21.9542	22.0485	21.881	25.1961	24.9751	24.0888	26.1548	25.1037	3.22276	0.000292944	**
HPTR	P00739	#DIV/0!	23.3566	23.3416	22.8624	23.0759	23.1591	24.8474	26.0566	26.1203	#DIV/0!	25.6747	2.51563	0.00109478	**
C1RL	Q9NZP8	#DIV/0!	#DIV/0!	#DIV/0!	21.4558	20.0622	20.759	23.0678	23.1506	22.0364	24.5263	23.1953	2.43627	0.0499512	*
CPN2	P22792	#DIV/0!	22.852	21.6904	21.7086	22.6763	22.2318	25.1528	24.9384	23.8926	24.5896	24.6433	2.41151	0.00113377	**
BTD	P43251	#DIV/0!	22.4449	21.5793	21.6427	22.8568	22.1309	22.7456	23.8614	24.833	25.0397	24.1199	1.98901	0.0173361	*
AACT	P01011	26.9888	27.4395	27.852	27.5188	27.7145	27.5027	29.5683	29.3305	29.018	29.8686	29.4463	1.94362	6.47405e-05	**
VWF	P04275	24.1942	25.6183	25.0348	23.7371	26.9265	25.1022	27.5178	26.2284	26.3992	27.1619	26.8268	1.72463	0.0411389	*
A1AG2	P19652	#DIV/0!	22.7418	22.5135	22.3924	22.1521	22.4499	22.9007	24.3602	25.5458	23.8057	24.1531	1.70316	0.0238304	*
C1R	P00736	26.9244	26.2784	26.3672	26.9031	26.8985	26.6743	28.4959	28.3946	28.3804	28.1143	28.3463	1.67197	3.29267e-05	**
TRI17	Q9Y577	#DIV/0!	22.5483	#DIV/0!	#DIV/0!	22.4993	22.5238	24.1458	23.7801	24.2646	#DIV/0!	24.0635	1.53968	0.00387529	**
HPT	P00738	33.168	31.9598	32.9216	32.2951	32.718	32.6125	33.2471	33.9376	33.9499	35.2025	34.0843	1.47177	0.0116088	*
C1QB	P02746	24.7637	24.9118	25.7211	25.4579	25.7098	25.3129	25.639	26.9271	27.874	26.6975	26.7844	1.47155	0.0155285	*
CO2	P06681	25.4993	25.1597	24.5373	25.1369	24.577	24.982	26.3805	26.6636	26.5259	26.1171	26.4218	1.43971	0.000461382	**
CLUS	P10909	25.6163	25.684	27.2428	26.5417	26.7492	26.3668	27.3456	27.6544	28.484	27.4304	27.7286	1.36181	0.0146903	*
GPX3	P22352	#DIV/0!	20.9197	21.7459	21.4759	21.3137	21.3638	22.7874	#DIV/0!	#DIV/0!	22.4006	22.594	1.23016	0.0124795	*
A1AT	P01009	30.7025	31.0343	31.2557	30.5966	30.5647	30.8308	31.9547	32.0211	31.7034	32.5203	32.0499	1.21912	0.000746761	**
ZA2G	P25311	25.9224	26.8122	27.4076	26.6896	26.9462	26.7556	27.4694	28.205	27.9572	28.1895	27.9553	1.19967	0.00635662	**
A2MG	P01023	35.4759	34.411	34.6047	34.1712	34.4874	34.63	33.9506	33.6224	33.2616	33.5445	33.5948	-1.03524	0.00793473	**
C1QA	P02745	27.1429	26.6981	27.6715	28.4042	27.9575	27.5748	25.7879	26.4443	26.35	26.8686	26.3627	-1.21215	0.0175387	*
CFAH	P08603	32.1982	31.7859	31.1495	32.0253	32.022	31.8362	30.8455	30.3826	30.6656	30.5007	30.5986	-1.23757	0.000938822	**
APOM	O95445	#DIV/0!	25.1809	26.2181	25.6099	25.5716	25.6451	25.0094	24.3744	23.3862	23.3586	24.0321	-1.61298	0.0122404	*
TTHY	P02766	30.5681	30.5981	31.3901	30.8205	30.5946	30.7943	28.7725	29.2412	29.9762	28.3753	29.0913	-1.70299	0.0018215	**
FA12	P00748	26.7612	26.5972	26.041	26.1019	25.8431	26.2689	23.7298	25.157	24.4646	24.155	24.3766	-1.89228	0.000711603	**
PROC	P04070	#DIV/0!	22.1395	23.572	24.4006	23.5862	23.4246	21.9417	20.9165	22.0851	20.9692	21.4782	-1.94643	0.0135585	*
PROP	P27918	24.3952	24.9701	24.1066	24.4909	25.1673	24.626	21.4248	23.0096	23.6008	22.3059	22.5853	-2.04075	0.00326532	**
FINC	P02751	31.9159	31.4437	30.5543	31.4929	31.1434	31.3101	27.4437	26.0586	29.143	28.1042	27.6874	-3.62266	0.000648571	**

## Sheet: S3
		Group 2 (Deterioration)					Group 3 (Improved from moderate to mild)								* : p<0.05, ** : p<0.01
Protein name	Uniprot ID	CG8V	CG6V	CG11V	CG20V	G2 AVG	CG1V	CG7V	CG14V	CG21V	CC9V	G3 AVG	FC	p value	Significance
CFAH	P08603	30.277	30.5583	30.8219	29.9707	30.407	31.9698	32.3369	31.5065	30.8633	30.8875	31.5128	1.10583	0.019733	*
A2MG	P01023	33.62	32.8583	33.0311	32.5842	33.0234	34.4332	34.1482	34.9098	33.7868	33.434	34.1424	1.119	0.0146414	*
PROC	P04070	#DIV/0!	#DIV/0!	21.8513	21.6118	21.7316	#DIV/0!	23.3026	#DIV/0!	23.1975	23.2617	23.2539	1.52236	0.000572558	**
APOA4	P06727	29.5842	27.4466	27.2306	28.9217	28.2958	23.2049	#DIV/0!	23.2362	26.3916	26.7371	24.8925	-3.40333	0.023125	*
KLKB1	P03952	27.1613	26.6979	27.5511	26.9743	27.0961	#DIV/0!	23.3328	23.3584	25.977	26.2916	24.74	-2.35616	0.0292453	*
HV316	A0A0C4DH30	23.7128	25.8086	24.127	25.2585	24.7267	#DIV/0!	#DIV/0!	23.3427	21.9685	23.1121	22.8078	-1.91896	0.0364129	*
CLUS	P10909	28.2879	27.63	27.5678	27.8837	27.8423	25.8424	26.223	25.8061	25.9249	27.0408	26.1674	-1.67491	0.000798758	**
PON1	P27169	28.1947	28.5428	27.7524	29.0612	28.3878	25.8043	26.3119	27.0854	28.0659	28.0003	27.0536	-1.3342	0.0499853	*
CO2	P06681	27.1708	26.9586	27.0231	26.9204	27.0182	25.1592	26.2257	24.6924	25.6595	27.2548	25.7983	-1.21986	0.0468905	*

## Sheet: S4
		Group 2 (Deterioration)					Group 4 (Improved from severe to mild)										* : p<0.05, ** : p<0.01
Protein name	Uniprot ID	CG8V	CG6V	CG11V	CG20V	G2 AVG	CG3V	CG4V	CG5V	CG10V	CG13V	CG16V	CC2V	G4 AVG	FC	p value	Significance
TTHY	P02766	29.9113	26.9845	28.2215	28.6077	28.4313	29.7857	29.1644	29.7535	29.1234	29.6289	29.4442	29.3876	29.4697	1.03839	0.0491933	*
C4BPA	P04003	28.5374	28.1207	29.4235	28.2219	28.5759	30.4217	30.3815	29.7167	29.3583	28.8462	29.2129	29.6946	29.6617	1.08582	0.016309	*
CHLE	P06276	21.2242	#DIV/0!	20.68	20.0915	20.6653	#DIV/0!	#DIV/0!	#DIV/0!	#DIV/0!	22.3798	21.9685	#DIV/0!	22.1742	1.50891	0.0437597	*
FETUB	Q9UGM5	23.22	#DIV/0!	23.3619	#DIV/0!	23.291	#DIV/0!	#DIV/0!	#DIV/0!	#DIV/0!	20.75	20.7606	#DIV/0!	20.7553	-2.53565	0.000786923	**
CO2	P06681	27.1708	26.9586	27.0231	26.9204	27.0182	24.8321	24.4851	25.3705	25.4311	26.7767	26.9158	26.0134	25.6892	-1.32897	0.0209028	*
KAIN	P29622	22.0766	#DIV/0!	#DIV/0!	22.4463	22.2614	#DIV/0!	#DIV/0!	#DIV/0!	#DIV/0!	20.9882	21.0966	#DIV/0!	21.0424	-1.21904	0.0240695	*
